# Supplementary material for: Effect of Frequency and Ratio of Wet/Dry Stages in Cyclic Corrosion Tests on Localized Corrosion of Complex-Phase High-Strength Steel
Source: Materials (Basel). 2023 Nov 24;16(23):7329. doi: 10.3390/ma16237329 (PMC10707363; doi:10.3390/ma16237329)
Supplement: Supplementary file 1 [file materials-16-07329-s001.zip]

Archive with 1 entries (1 files):
- materials-2724975-supplementary.pdf
